# Supplementary material for: Detection of spontaneous pulse using the acceleration signals acquired from CPR feedback sensor in a porcine model of cardiac arrest
Source: PLoS One. 2017 Dec 8;12(12):e0189217. doi: 10.1371/journal.pone.0189217 (PMC5722375; doi:10.1371/journal.pone.0189217)
Supplement: S1 File — (XLSX) [file pone.0189217.s001.xlsx]

## Sheet: training set
Perfusing rhythm							Pulseless electrical activity
Number	SAP(mmHg)	DAP(mmHg)	MAP(mmHg)	HR(beat/min)	CCp		Number	SAP(mmHg)	DAP(mmHg)	MAP(mmHg)	HR(beat/min)	CCp
1	228.3	162.8	184.633	200	0.6465		1	52.1	40	44.0333	200	0.045
2	163.6	128.4	140.133	160	0.2391		2	18.1	16.1	16.7667	120	0.032
3	144.5	110.8	122.033	280	0.4828		3	14.2	14.2	14.2	100	0.0359
4	209.2	162.6	178.133	240	0.5166		4	14.1	14.1	14.1	100	0.0336
5	161.3	121.9	135.033	180	0.4634		5	14.1	12.9	13.3	100	0.043
6	86.9	48.1	61.0333	160	0.3816		6	13.5	11.7	12.3	100	0.0334
7	190.9	157.7	168.767	300	0.5285		7	12.9	10.8	11.5	100	0.0472
8	128.4	66.9	87.4	160	0.5774		8	11.7	11.7	11.7	100	0.0697
9	134	77.6	96.4	260	0.4944		9	9.8	9.8	9.8	100	0.0444
10	124.3	96.7	105.9	200	0.4945		10	56.5	39.1	44.9	160	0.0487
11	166.3	129.9	142.033	180	0.6789		11	59.9	39	45.9667	140	0.0305
12	171.6	129.6	143.6	120	0.0295		12	53.6	36.1	41.9333	140	0.0335
13	150.7	102.5	118.567	120	0.7947		13	44.3	32.1	36.1667	140	0.0418
14	115.2	92.4	100	140	0.4363		14	34.2	25.9	28.6667	140	0.0333
15	122.8	92	102.267	200	0.6016		15	29.3	22.4	24.7	120	0.0274
16	91.7	63.6	72.9667	120	0.4742		16	25.9	22	23.3	120	0.041
17	195.6	146	162.533	140	0.5584		17	19.9	18.1	18.7	120	0.0359
18	137.4	96.9	110.4	200	0.6451		18	27.6	26.6	26.9333	140	0.0541
19	100.6	69.2	79.6667	120	0.4032		19	16.7	16	16.2333	60	0.0511
20	134.4	93.9	107.4	180	0.3565		20	16.2	15.8	15.9333	60	0.0694
21	134.1	110.9	118.633	160	0.4667		21	15.8	15.5	15.6	60	0.0536
22	86.8	34.5	51.9333	100	0.0454		22	15.5	15.5	15.5	60	0.1067
23	133.1	65.2	87.8333	160	0.6561		23	15.6	15.6	15.6	60	0.067
24	109	91.2	97.1333	140	0.3175		24	16	16	16	80	0.0739
25	120.8	82.7	95.4	140	0.4311		25	15.7	15.7	15.7	60	0.0719
26	100.9	45.8	64.1667	100	0.288		26	24.2	23.2	23.5333	120	0.0332
27	142.1	69.8	93.9	120	0.4091		27	23.2	22.4	22.6667	140	0.0296
28	163.5	121.8	135.7	160	0.4224		28	23	21.9	22.2667	120	0.0417
29	185.8	123.3	144.133	120	0.5059		29	26.8	25.6	26	100	0.0395
30	82	21.2	41.4667	60	0.2871		30	23.2	19.6	20.8	80	0.0455
31	185.8	145.5	158.933	180	0.4806		31	18.7	18	18.2333	80	0.042
32	142.3	113.7	123.233	120	0.2618		32	17.2	17.2	17.2	100	0.0403
							33	17.6	17	17.2	80	0.05
							34	40.7	19.3	26.4333	100	0.0759
							35	28.4	13.6	18.5333	60	0.0502
							36	21.5	10.4	14.1	90	0.0432
							37	28	11.2	16.8	60	0.0472
							38	27.4	11	16.4667	60	0.079
							39	18.9	8.2	11.7667	40	0.0626
							40	10.7	6.5	7.9	80	0.0408
							41	13.1	10.4	11.3	90	0.0999
							42	18.6	12	14.2	90	0.0724
							43	24.9	12.3	16.5	80	0.032
							44	39.7	17.1	24.6333	90	0.0656
							45	36.5	15.5	22.5	90	0.2528
							46	25	11.7	16.1333	60	0.0386
							47	40.2	19.1	26.1333	100	0.0551
							48	21.4	10.3	14	60	0.0592
							49	15.5	8	10.5	40	0.059
							50	15.8	7.8	10.4667	40	0.0763
							51	11.8	4.8	7.13333	60	0.0524
							52	48.4	16.4	27.0667	120	0.0426
							53	41.8	12.8	22.4667	100	0.0449
							54	36.9	10.9	19.5667	100	0.0351
							55	32.7	10.6	17.9667	100	0.0492
							56	30.7	11.3	17.7667	60	0.0471
							57	18.3	8.6	11.8333	90	0.114
							58	22.8	9.8	14.1333	60	0.0646
							59	19.5	9.8	13.0333	90	0.0905
							60	21.7	16.7	18.3667	60	0.1023
							61	26.8	11.9	16.8667	100	0.0546
							62	29.6	12.3	18.0667	80	0.0624
							63	15.4	10.4	12.0667	40	0.086
							64	23.8	12.5	16.2667	60	0.0562
							65	12.8	8.8	10.1333	100	0.0579
							66	9	7	7.66667	60	0.0541
							67	22.5	20.9	21.4333	60	0.0629
							68	19.8	16.8	17.8	80	0.0701
							69	18.1	15.6	16.4333	80	0.0686
							70	19.5	16.8	17.7	80	0.249
							71	17.3	12	13.7667	120	0.031
							72	32	15.9	21.2667	140	0.0661
							73	37.4	16.8	23.6667	80	0.066
							74	36	15.2	22.1333	80	0.0536

## Sheet: testing set
Perfusing rhythm							Pulseless electrical activity
Number	SAP(mmHg)	DAP(mmHg)	MAP(mmHg)	HR(beat/min)	CCp		Number	SAP(mmHg)	DAP(mmHg)	MAP(mmHg)	HR(beat/min)	CCp
1	136.5	109.1	118.233	220	0.308		1	57.7	29.1	38.6333	80	0.247
2	140.9	93.3	109.167	160	0.4521		2	58.6	38.1	44.9333	140	0.2135
3	144.2	118.2	126.867	220	0.3537		3	30.2	25.9	27.3333	80	0.069
4	102.8	76.9	85.5333	120	0.3339		4	30.2	21.9	24.6667	120	0.0611
5	175	130.4	145.267	140	0.7134		5	33.9	19.8	24.5	60	0.0481
6	173.3	103.5	126.767	140	0.4228		6	28.4	23.8	25.3333	80	0.0947
7	176.3	127.2	143.567	180	0.4777		7	34.2	28.2	30.2	80	0.0689
8	261.2	222.4	235.333	160	0.6592		8	16	14	14.6667	40	0.31
9	147	120.9	129.6	160	0.4863		9	9.7	9.7	9.7	80	0.0365
10	136.3	113.8	121.3	120	0.3047		10	42.3	23.9	30.0333	100	0.049
11	104.1	71.7	82.5	160	0.5183		11	9.3	9.3	9.3	80	0.0301
12	106.3	77	86.7667	100	0.3705		12	9.3	7.8	8.3	80	0.0378
13	184.5	127.2	146.3	120	0.2982		13	7.8	7.8	7.8	80	0.0421
14	168.7	128.9	142.167	240	0.2793		14	7.8	7.8	7.8	80	0.0411
15	131.4	104.8	113.667	240	0.5105		15	14.7	5.9	8.83333	100	0.0403
16	153.9	124.3	134.167	200	0.3296		16	11.8	8.9	9.86667	60	0.1479
17	142.6	96.5	111.867	120	0.3509		17	19.9	14	15.9667	60	0.1939
18	100.7	62.6	75.3	120	0.2226		18	21.8	18.1	19.3333	100	0.0283
19	157.4	106.5	123.467	160	0.6074		19	12	12	12	60	0.0535
20	210.3	123.6	152.5	120	0.8464		20	5.8	5.8	5.8	40	0.0549
21	153.1	100.7	118.167	100	0.4071		21	5.9	4.5	4.96667	40	0.0717
22	143.8	92.6	109.667	120	0.4807		22	11.7	7.9	9.16667	40	0.0542
23	183.9	143.3	156.833	220	0.6613		23	12.8	11.6	12	40	0.0522
24	132.7	70.1	90.9667	180	0.2607		24	25.8	20.1	22	40	0.0796
25	157.3	122	133.767	140	0.2446		25	11.7	9.7	10.3667	60	0.0648
26	60.5	26.4	37.7667	120	0.1791		26	9.7	9.7	9.7	40	0.0657
27	178.3	135.1	149.5	260	0.2864		27	9.3	9.3	9.3	20	0.0977
28	90.9	48.5	62.6333	80	0.042		28	7.8	7.8	7.8	20	0.0983
29	142.3	84.6	103.833	100	0.798		29	8.8	7	7.6	20	0.0793
30	115	76.5	89.3333	100	0.5434		30	7.8	5.9	6.53333	40	0.0697
31	82.1	61.4	68.3	180	0.6082		31	6.3	6.3	6.3	20	0.0809
							32	5.8	5.8	5.8	40	0.07
							33	50.1	24.7	33.1667	120	0.0518
							34	8.2	1.2	3.53333	100	0.051
							35	7.8	2.4	4.2	100	0.0456
							36	5.3	3.9	4.36667	100	0.0445
							37	4.8	3.9	4.2	120	0.0529
							38	3.9	3.9	3.9	100	0.055
							39	3.9	3.9	3.9	80	0.0755
							40	3.9	3.9	3.9	100	0.0474
							41	3.9	3.9	3.9	80	0.0666
							42	3.9	2.5	2.96667	80	0.0673
							43	3.9	2	2.63333	60	0.0564
							44	39.9	21.7	27.7667	140	0.0731
							45	3.9	2	2.63333	60	0.0617
							46	3	2	2.33333	60	0.0719
							47	2.9	2	2.3	60	0.0585
							48	2	2	2	60	0.106
							49	2	2	2	60	0.0609
							50	2	2	2	60	0.0732
							51	1.9	1.9	1.9	40	0.0886
							52	1.9	1.9	1.9	40	0.0745
							53	1.9	1.9	1.9	40	0.1097
							54	1.9	1.9	1.9	40	0.0806
							55	32.2	15.8	21.2667	140	0.0359
							56	2	2	2	20	0.1091
							57	28.1	15.4	19.6333	120	0.0478
							58	21.9	9.7	13.7667	120	0.0459
							59	20.1	9.6	13.1	140	0.0389
							60	16.1	8.1	10.7667	140	0.0623
							61	9.8	5.9	7.2	120	0.0609
							62	9	3.8	5.53333	100	0.0718
							63	27	18.1	21.0667	40	0.0478
							64	21.9	16.1	18.0333	60	0.0474
							65	18.1	14.2	15.5	40	0.0499
							66	21.7	17.8	19.1	100	0.0537
							67	17.5	16.9	17.1	60	0.0781
							68	9.3	4	5.76667	60	0.0912
							69	13.7	12.5	12.9	40	0.0867
							70	10.9	8.3	9.16667	40	0.1077
							71	6.6	6.6	6.6	40	0.1092
							72	18.9	15.9	16.9	60	0.0558
							73	11.5	10.5	10.8333	100	0.0491
							74	9	7.9	8.26667	60	0.0777
							75	8.2	7.3	7.6	60	0.087
							76	34.1	8.7	17.1667	160	0.0965
							77	21.9	7.2	12.1	340	0.032
							78	20	6.7	11.1333	340	0.0362
							79	16	5.6	9.06667	140	0.0791
